# Supplementary material for: High preoperative bradykinin level is a risk factor for severe postoperative hypoxaemia in acute aortic dissection surgery
Source: Exp Physiol. 2023 Mar 19;108(5):683–91. doi: 10.1113/EP091054 (PMC10988494; doi:10.1113/EP091054)
Supplement: Supplementary file 1 — Statistical Summary Document [file EPH-108-683-s001.xlsx]

## Sheet: Statistical Summary Table
Statistical Summary Document
Manuscript Title:	High preoperative bradykinin level is a risk factor for severe postoperative hypoxemia in acute aortic dissection surgery
Authors:	XinLiang Guan, Lei Li, JinZhang Li, WenJian Jiang, HaiYang Li, XiaoLong Wang, Lu Han, YuYong Liu, Ming Gong, and HongJia Zhang
Animal model used, if applicable:
Underlying hypothesis:	The purpose of this study is to investigate independent risk factors of severe postoperative hypoxemia in patients with acute Stanford type A aortic dissection.
Definitions of ‘n’:	n = number of patients with acute Stanford type A aortic dissection undergoing surgery
Statistical summary table:
Experimental question number	Finding/ conclusion	Experimental location/variable	Mean value	Standard Deviation	n	Exact P value	Figure/table in which data are presented	Units	Data comparisons	Statistical test	Any other experimental factors	Comments
What are the differences in preoperative details between patients with and without severe hypoxemia?	There were differences in preoperative details between the two groups of patients.	Age	46.9 vs 50.5	11.7 vs 10.2	77	0.171	Table1	year	Non severe hypoxemia vs Severe hypoxemia	Students’ t test
		Male	39 vs 15	79.6% vs 53.6%	77	0.016	Table1			chi-square test or Fisher exact test
		BMI	24.8 vs 28.3	3.7 vs 3.6	77	<0.001	Table1	kg/m2		Students’ t test
		Hypertension	36 vs 23	73.5% vs 82.1%	77	0.387	Table1			chi-square test or Fisher exact test
		Diabetes mellitus	0 vs 2	0.0% vs 7.1%	77	0.129	Table1			chi-square test or Fisher exact test
		Cerebrovascular disease	2 vs 3	4.1% vs 10.7%	77	0.347	Table1			chi-square test or Fisher exact test
		Coronary artery disease	2 vs 3	4.1% vs 10.7%	77	0.347	Table1			chi-square test or Fisher exact test
		Smoking history	20 vs 12	40.8% vs 42.9%	77	0.861	Table1			chi-square test or Fisher exact test
		Marfan syndrome	2 vs 3	4.1% vs 10.7%	77	0.347	Table1			chi-square test or Fisher exact test
		Aortic root size	42.1 vs 38.9	9.3 vs 4.7	77	0.050	Table1	mm		Students’ t test
		Severe aortic regurgitation	27 vs 10	55.1% vs 35.7%	77	0.101	Table1			chi-square test or Fisher exact test
		Ascend aorta size	45.9 vs 44.8	7.7 vs 6.3	77	0.525	Table1	mm		Students’ t test
		Left ventricular ejection fraction	61.7 vs 63.0	6.1 vs 6.6	77	0.412	Table1	%		Students’ t test
		Hemopericardium	5 vs 8	10.2% vs 28.6%	77	0.057	Table1			chi-square test or Fisher exact test
		PaO2/FiO2	280.5 vs 258.2	87.1 vs 83.3	77	0.276	Table2			Students’ t test
		sCr	83.1 vs 92.5	30.6 vs 33.4	77	0.213	Table2	umol/L		Students’ t test
		Troponin I	0.02 vs 0.03	0.00,0.06 vs 0.00,0.08	77	0.668	Table2	ng/mL		Mann-Whitney test
		White blood cell	10.0 vs 12.5	3.6 vs 3.4	76	0.005	Table2	×103 cells/uL		Students’ t test
		Neutrophil ratio	76.7 vs 82.9	9.2 vs 5.8	76	<0.001	Table2			Students’ t test
		Hemoglobin	138.3 vs 134.6	19.2 vs 16.8	76	0.409	Table2	g/dL		Students’ t test
		Fibrinogen	3.6 vs 3.6	1.6 vs 1.9	75	0.884	Table2	g/L		Students’ t test
		FDP	12.0 vs 20.7	6.6,27.9 vs 14.2,60.4	76	0.014	Table2	ug/mL		Mann-Whitney test
		D-dimer	1039.5 vs 2410.0	590.5,2373.0 vs 896.3,6078.5	76	0.013	Table2	ug/mL		Mann-Whitney test
		TNF-α	46.0 vs 47.5	9.9 vs 12.2	77	0.567	Table2	pg/mL		Students’ t test
		IL-1	45.8 vs 44.5	10.0 vs 10.0	77	0.602	Table2	pg/mL		Students’ t test
		IL-2	898.5 vs 899.6	81.3 vs 81.0	77	0.952	Table2	pg/mL		Students’ t test
		IL-6	207.9 vs 212.8	30.7 vs 48.2	77	0.586	Table2	pg/mL		Students’ t test
		BK	3.2 vs 3.5	0.4 vs 0.4	76	<0.001	Table2	ng/mL		Students’ t test
		PK	487.2 vs 475.8	34.6 vs 34.7	76	0.173	Table2	pg/mL		Students’ t test
		Kallikrein	406.7 vs 408.3	18.3 vs 25.8	76	0.752	Table2			Students’ t test
		CRP	4.3 vs 4.2	1.3 vs 1.2	77	0.613	Table2			Students’ t test
What are the differences in operation details between patients with and without severe hypoxemia?	There were differences in operation details between the two groups of patients.	The duration of operation	7.6 vs 8.6	1.6 vs 1.6	77	0.007	Table1	hour		Students’ t test
		CPB time	197.4 vs 229.3	48.7 vs 61.5	77	0.014	Table1	min		Students’ t test
		Aortic cross clamp time	120.4 vs 130.6	49.5 vs 35.4	77	0.344	Table1	min		Students’ t test
		The duration of HCA	27.8 vs 28.0	10.5 vs 7.5	77	0.955	Table1	min		Students’ t test
		Nasopharyngeal temperature	23.2 vs 22.3	2.1 vs 1.5	77	0.049	Table1	°C		Students’ t test
		Rectal temperature	25.6 vs 25.4	2.5 vs 2.3	77	0.683	Table1	°C		Students’ t test
		Intraoperative blood loss	1342.9 vs 1435.7	482.2 vs 662.3	77	0.481	Table1	mL		Students’ t test
		Intraoperative amount of plasma	400.0 vs 400.0	0,400 vs 0,800	77	0.193	Table1	mL		Mann-Whitney test
		Intraoperative amount of PRBCs	150.0 vs 600.	0,600 vs 0,600	77	0.020	Table1	mL		Mann-Whitney test
What are the differences in postoperative details between patients with and without severe hypoxemia?	There were differences in postoperative details between the two groups of patients.	Length of ICU	1.5 vs 7.0	1.0,3.8 vs 3.6,13.5	77	<0.001	Table1	day		Mann-Whitney test
		Length of hospital	14.0 vs 16.0	10.0,20.0 vs 12.0,118.8	77	0.679	Table1	day		Mann-Whitney test
		In-hospital mortality	2 vs 6	4.1% vs 21.4%	77	0.024	Table1			chi-square test or Fisher exact test
		Reoperation for bleeding	2 vs 4	4.1% vs 14.3%	77	0.182	Table1			chi-square test or Fisher exact test
		Postoperative dialysis	4 vs 12	8.2% vs 42.9%	77	0.000	Table1			chi-square test or Fisher exact test
		Low cardiac output syndrome	1 vs 4	2.0% vs 14.3%	77	0.056	Table1			chi-square test or Fisher exact test
		Sepsis	6 vs 6	12.2% vs 21.4%	77	0.336	Table1			chi-square test or Fisher exact test
		Paraplegia	1 vs 1	2.0% vs 3.6%	77	1.000	Table1			chi-square test or Fisher exact test
		Cerebral infarction or bleeding	0 vs 7	0.0% vs 25.0%	77	0.000	Table1			chi-square test or Fisher exact test
